# Supplementary material for: SARS-CoV-2 Nsp1 mediated mRNA degradation requires mRNA interaction with the ribosome
Source: RNA Biol. 2023 Jul 6;20(1):444–56. doi: 10.1080/15476286.2023.2231280 (PMC10332192; doi:10.1080/15476286.2023.2231280)
Supplement: Supplemental Material [file KRNB_A_2231280_SM8074.zip]

Archive with 2 entries (2 files):
- Table_S1_Primers.xlsx
- Table_S2_Probes.xlsx
