# Supplementary material for: SARS-CoV-2 Nsp1 mediated mRNA degradation requires mRNA interaction with the ribosome
Source: RNA Biol. 2023 Jul 6;20(1):444–56. doi: 10.1080/15476286.2023.2231280 (PMC10332192; doi:10.1080/15476286.2023.2231280)
Supplement: Supplemental Material [file KRNB_A_2231280_SM8074.zip › Table_S1_Primers.xlsx]

## Sheet: Table S1 Primers
Primer Name	Sequence	Purpose
SIS_NSP1_KH_qc_F	GTTCACGGGTAACACCACTGCTggcggcAGTGTTCCAGTTTTCTTGAAAAT	Generating Nsp1 mutants
SIS_NSP1_KH_qc_R	ATTTTCAAGAAAACTGGAACACTgccgccAGCAGTGGTGTTACCCGTGAAC	Generating Nsp1 mutants
SIS_NSP1_RR_qc_F	TTACCCTCCGTTAAGCTCctcCATGAGTTCctcGGTAACACCACTGCTATGTTT	Generating Nsp1 mutants
SIS_NSP1_RR_qc_R	AAACATAGCAGTGGTGTTACCgagGAACTCATGgagGAGCTTAACGGAGGGTAA	Generating Nsp1 mutants
SIS_NSP1_YF_qc_F	TTTAGTGTTCCAGTTTTCTTGggcATCTTCggcAGGATCAGTGCCAAGCTCGTCG	Generating Nsp1 mutants
SIS_NSP1_YF_qc_R	CGACGAGCTTGGCACTGATCCTgccGAAGATgccCAAGAAAACTGGAACACTAAA	Generating Nsp1 mutants
SIS_L16S_F	GAAAACACACGTCCAAagCAGTTTGCCTGTTTTAC	Generating Nsp1 mutants
SIS_L16S_R	GTAAAACAGGCAAACTGctTTGGACGTGTGTTTTC	Generating Nsp1 mutants
SIS_P19A_F	CGTCCAACTCAGTTTGgccGTTTTACAGGTTCGC	Generating Nsp1 mutants
SIS_P19A_R	GCGAACCTGTAAAACggcCAAACTGAGTTGGACG	Generating Nsp1 mutants
SIS_D25A_F	GTTTTACAGGTTCGCgccGTGCTCGTACGTGGC	Generating Nsp1 mutants
SIS_D25A_R	GCCACGTACGAGCACggcGCGAACCTGTAAAAC	Generating Nsp1 mutants
SIS_E36A_F	CTTTGGAGACTCCGTGgccGAGGTCTTATCAGAGGC	Generating Nsp1 mutants
SIS_E36A_R	GCCTCTGATAAGACCTCggcCACGGAGTCTCCAAAG	Generating Nsp1 mutants
SIS_H45A_K47A_F	CTTATCAGAGGCACGTCAAgccCTTgccGATGGCACTTGTGGC	Generating Nsp1 mutants
SIS_H45A_K47A_R	GCCACAAGTGCCATCggcAAGggcTTGACGTGCCTCTGATAAG	Generating Nsp1 mutants
SIS_E57A_F	GGCTTAGTAGAAGTTgccAAAGGCGTTTTGCCTC	Generating Nsp1 mutants
SIS_E57A_R	GAGGCAAAACGCCTTTggcAACTTCTACTAAGCC	Generating Nsp1 mutants
SIS_P109A_F	CTTGGTGTCCTTGTCgccCATGTGGGCGAAATAC	Generating Nsp1 mutants
SIS_P109A_R	GTATTTCGCCCACATGggcGACAAGGACACCAAG	Generating Nsp1 mutants
SIS_D144A_F	CGATCTAAAGTCATTTgccTTAGGCGACGAGCTTG	Generating Nsp1 mutants
SIS_D144A_R	CAAGCTCGTCGCCTAAggcAAATGACTTTAGATCG	Generating Nsp1 mutants
SIS_D147A_F	TCATTTGACTTAGGCgccGAGCTTGGCACTGATC	Generating Nsp1 mutants
SIS_D147A_R	GATCAGTGCCAAGCTCggcGCCTAAGTCAAATGA	Generating Nsp1 mutants
SIS_D1452A_F	GACGAGCTTGGCACTgccCCTTATGAAGATTTTC	Generating Nsp1 mutants
SIS_D1452A_R	GAAAATCTTCATAAGGggcAGTGCCAAGCTCGTC	Generating Nsp1 mutants
SIS_E155A_D156A_F	GGCACTGATCCTTATgccgccTTTCAAGAAAACTGG	Generating Nsp1 mutants
SIS_E155A_D156A_R	CCAGTTTTCTTGAAAggcggcATAAGGATCAGTGCC	Generating Nsp1 mutants
SIS_EcoRI_GFP_Fwd	ACACCGGGACTGAAAgaattcATGAGTAAAGGAGAAGAACTT	cloning GFP intp pc3.1+ FLAG Nsp1
SIS_GFP_XhoI_Rev	TACAAGAAAGCTGGGCTCGAGTTTGTATAGTTCATCCATGCC	cloning GFP intp pc3.1+ FLAG Nsp1
SIS_XhoI_eGFP_F	ACACCGGGACTGAAActcgagATGGTGAGCAAGGGC	Cloning eGFP into pc3.1+
SIS_eGFP_stop_XbaI_R	TACAAGAAAGCTGGGTCTAGATTACTTGTACAGCTCG	Cloning eGFP into pc3.1+
SIS_EcoRI_eGFP_Fwd	ACACCGGGACTGAAAgaattcATGGTGAGCAAGGGC	Cloning pc3.1+ eGFP FLAG Nsp1
SIS_eGFP_XhoI_Rev	TACAAGAAAGCTGGGCTCGAGCTTGTACAGCTCGTC	Cloning pc3.1+ eGFP FLAG Nsp1
SIS_HBB_nLuc_IVT_Fwd	TAATACGACTCACTATAGGACATTTGCTTCTGACACAACTGTGTTCACTAGCAACCTCAAACAGACACCGCCACCATGGTCTTC	Generate HBB-nLuc for template for IVT. From Mendez et al 2021
SIS_HBB_nLuc_IVT_Rev	TTTTTTTTTTTTTTTTTTTTTTTTTTTTTTTTTTTTTTTTTTTTTTTTTTTTTTTTTTTTTTACGCCAGAATGCGTTCGCAC	Generate HBB-nLuc for template for IVT. From Mendez et al 2021
