# Supplementary material for: SARS-CoV-2 Nsp1 mediated mRNA degradation requires mRNA interaction with the ribosome
Source: RNA Biol. 2023 Jul 6;20(1):444–56. doi: 10.1080/15476286.2023.2231280 (PMC10332192; doi:10.1080/15476286.2023.2231280)
Supplement: Supplemental Material [file KRNB_A_2231280_SM8074.zip › Table_S2_Probes.xlsx]

## Sheet: Sheet1
Name	Sequence
AHNAK_01	tccttccactccatcttc
AHNAK_02	atggtacggctctgggtc
AHNAK_03	tgacccttctggtcactg
AHNAK_04	cacatccacagtgtaggc
AHNAK_05	atgtctatgtccttggct
AHNAK_06	gatcttgaattcagggct
AHNAK_07	cgagggcagtctgatcac
AHNAK_08	agaaatggcccctgctcg
AHNAK_09	tggagctctggtcctgaa
AHNAK_10	cattgacacctgagcctc
AHNAK_11	ccactgctggaacttgga
AHNAK_12	ctacccccaagagaagat
AHNAK_13	accactctccagagatgg
AHNAK_14	tcggcactttcatggtgg
AHNAK_15	ccctgttgagacaccaaa
AHNAK_16	ctgcctttggtgtctggc
AHNAK_17	tggatagtcaagcctggc
AHNAK_18	aaggccctcaatattggc
AHNAK_19	caccctcaagtgatggcc
AHNAK_20	ggcacctttcaggcctag
AHNAK_21	gatgctacccccaatttg
AHNAK_22	acatcaatgtcaggggcc
AHNAK_23	acagagaacttggggact
AHNAK_24	cagtttcctctccctttg
AHNAK_25	gtaggcagtgtcacatca
AHNAK_26	cccaggaacagtcacttc
AHNAK_27	aggctgacatccccagag
AHNAK_28	ccaccagtagcaatctca
AHNAK_29	ctttcatctttccttcca
AHNAK_30	ttcaggagtcttcacttt
AHNAK_31	tcctgcatggagatttta
AHNAK_32	acccaaggctcagatcca
AHNAK_33	atctcctttcagtttagg
AHNAK_34	ccaggagcagaaacctta
AHNAK_35	ctttaacatcaccttgca
AHNAK_36	tttaagtgccacttgagg
AHNAK_37	tctatgtccactctggag
AHNAK_38	ttccctctaggtttggtg
AHNAK_39	aagcctagggcctgtcaa
AHNAK_40	gttttcccggaaggactg
AHNAK_41	catagagatcctacaggt
AHNAK_42	tttcactttaggtgcggc
AHNAK_43	agtgtgacatctacaccc
GAS5_1	agaaagctgctcaagtgctgTTACACTCGGACCTCGTCGACATGCATT
GAS5_2	cgaagttcctcagtgacattTTACACTCGGACCTCGTCGACATGCATT
GAS5_3	aaagacagtatggtgcctggTTACACTCGGACCTCGTCGACATGCATT
GAS5_4	cataaggtgctatccagagcTTACACTCGGACCTCGTCGACATGCATT
GAS5_5	cttccttggggacacaactgTTACACTCGGACCTCGTCGACATGCATT
GAS5_6	aggacttcagtagctattctTTACACTCGGACCTCGTCGACATGCATT
GAS5_7	aatggcttgagttaggcttgTTACACTCGGACCTCGTCGACATGCATT
GAS5_8	ctttctgtctaatgcctgtgTTACACTCGGACCTCGTCGACATGCATT
GAS5_9	gactccaccatttcaacttcTTACACTCGGACCTCGTCGACATGCATT
GAS5_10	attaagctggtccaggcaagTTACACTCGGACCTCGTCGACATGCATT
GAS5_11	aaacgttaccaggagcagaaTTACACTCGGACCTCGTCGACATGCATT
GAS5_12	caagcaagtcatccatggatTTACACTCGGACCTCGTCGACATGCATT
GAS5_13	acagtgtagtcaagccgactTTACACTCGGACCTCGTCGACATGCATT
GAS5_14	gcttctttaaaacttgctccTTACACTCGGACCTCGTCGACATGCATT
GAS5_15	aatcatgaattctgagtcctTTACACTCGGACCTCGTCGACATGCATT
GAS5_16	tttaggataacaggtctgccTTACACTCGGACCTCGTCGACATGCATT
GAS5_17	aagcagtaagctgcatgcttTTACACTCGGACCTCGTCGACATGCATT
NORAD_stellaris_1	tgggaaagagaggttcgctgTTACACTCGGACCTCGTCGACATGCATT
NORAD_stellaris_2	tagaatgaagaccaaccgccTTACACTCGGACCTCGTCGACATGCATT
NORAD_stellaris_3	cattctaccatttctctcttTTACACTCGGACCTCGTCGACATGCATT
NORAD_stellaris_4	atacacaggccttccataaaTTACACTCGGACCTCGTCGACATGCATT
NORAD_stellaris_5	ccatctagaagggctagatgTTACACTCGGACCTCGTCGACATGCATT
NORAD_stellaris_6	tttatcatacgtcggcaaccTTACACTCGGACCTCGTCGACATGCATT
NORAD_stellaris_7	gtcatctccagaagacatgtTTACACTCGGACCTCGTCGACATGCATT
NORAD_stellaris_8	aaacgtggacgtatcgcttcTTACACTCGGACCTCGTCGACATGCATT
NORAD_stellaris_9	tcaggcacttcagaacatctTTACACTCGGACCTCGTCGACATGCATT
NORAD_stellaris_10	cccccaaaaatatttcctatTTACACTCGGACCTCGTCGACATGCATT
NORAD_stellaris_11	aacaggatggcatagagctcTTACACTCGGACCTCGTCGACATGCATT
NORAD_stellaris_12	gtcaattaggactcgtctgtTTACACTCGGACCTCGTCGACATGCATT
NORAD_stellaris_13	atacactggcaacctctttaTTACACTCGGACCTCGTCGACATGCATT
NORAD_stellaris_14	atgtgaacattctggcctagTTACACTCGGACCTCGTCGACATGCATT
NORAD_stellaris_15	catacatcgggcacttctaaTTACACTCGGACCTCGTCGACATGCATT
NORAD_stellaris_16	tactgttcacaaaggtggctTTACACTCGGACCTCGTCGACATGCATT
NORAD_stellaris_17	taccttttgcaatttcttccTTACACTCGGACCTCGTCGACATGCATT
NORAD_stellaris_18	atacactggcaacctctttaTTACACTCGGACCTCGTCGACATGCATT
NORAD_stellaris_19	ctaaatgtggccattttggcTTACACTCGGACCTCGTCGACATGCATT
NORAD_stellaris_20	caaacagcatttcccatcagTTACACTCGGACCTCGTCGACATGCATT
NORAD_stellaris_21	catacattggcaacctctttTTACACTCGGACCTCGTCGACATGCATT
NORAD_stellaris_22	tttcagaagacagcctttctTTACACTCGGACCTCGTCGACATGCATT
NORAD_stellaris_23	aacattctggtctagaacccTTACACTCGGACCTCGTCGACATGCATT
NORAD_stellaris_24	gacttaagtttgtccgctatTTACACTCGGACCTCGTCGACATGCATT
